# Supplementary material for: Effect of Boron Doping on the Interlayer Spacing of Graphite
Source: Materials (Basel). 2022 Jun 13;15(12):4203. doi: 10.3390/ma15124203 (PMC9229557; doi:10.3390/ma15124203)
Supplement: Supplementary file 1 [file materials-15-04203-s001.zip]

Archive with 1 entries (1 files):
- materials-1750592-supplementary.pdf
